# Supplementary material for: RNA-seq as a tool for evaluating human embryo competence
Source: Genome Res. 2019 Oct;29(10):1705–18. doi: 10.1101/gr.252981.119 (PMC6771404; doi:10.1101/gr.252981.119)
Supplement: Supplemental Material [file supp_gr.252981.119_Supplemental_File_1_embryo_metadata.txt]

NinasID	Date	ProcessingID	MorphologicalGrade	MorphoGradeCall	MorphokineticCall	Ptage	ThawDay	EmbAgeatBx	Sampletype	Geno	Sex	ImputedorKnownSex	Anomoly	PGTAresult	PGTAQCPASS	TEBx	WE	PGS	MorphokineticData	PaperID	EmbryoNumber
2316D7WE1	2/3/16	NRAG44	6BB	Good	BAD	31	2PN	7	wholeembryo	Euploid	XY	M	None	46,XY	YES	NO	YES	YES	YES	E1	1
2316D7E3	2/3/16	NRAG42	6BC	Bad	GOOD	31	2PN	7	trophectodermbiopsy	Euploid	XX	F	None	46,XX	YES	YES	YES	YES	YES	E2	2
2316D7WE3	2/3/16	NRAG45	6BC	Bad	GOOD	31	2PN	7	wholeembryo	Euploid	XX	F	None	46,XX	YES	YES	YES	YES	YES	E2	2
2316D7WE5	2/3/16	NRAG46	5CC	Bad	BAD	31	2PN	7	wholeembryo	Unknown	Unknown	M	NA	nodata	NA	NO	YES	NO	YES	E3	3
2316D7E12	2/3/16	NRAG43	6AA	Good	GOOD	27	2PN	7	trophectodermbiopsy	Euploid	XX	F	None	46,XX	NO	YES	YES	YES	YES	E4	4
2316D7WE12	2/3/16	NRAG47	6AA	Good	GOOD	27	2PN	7	wholeembryo	Euploid	XX	F	None	46,XX	NO	YES	YES	YES	YES	E4	4
21716D6E4	2/17/16	NRAG57	6BC	Bad	GOOD	35	2PN	6	trophectodermbiopsy	Aneuploid	XY	M	13	47,XY+13	YES	YES	YES	YES	YES	E5	5
21716D6WE4	2/17/16	NRAG63	6BC	Bad	GOOD	35	2PN	6	wholeembryo	Aneuploid	XY	M	13	47,XY+13	YES	YES	YES	YES	YES	E5	5
21716D6WE7	17-Feb	NRAG64	5CC	Bad	BAD	34	2PN	6	wholeembryo	Euploid	XY	M	None	46,XY	YES	NO	YES	YES	YES	E6	6
21716D6E8	2/17/16	NRAG58	4BB	Good	BAD	34	2PN	6	trophectodermbiopsy	Euploid	XX	F	None	46,XX	YES	YES	NO	YES	YES	E7	7
21716D6E13	2/17/16	NRAG59	3CC	Bad	BAD	31	2PN	6	trophectodermbiopsy	Unknown	Unknown	M	NA	nodata	NA	YES	YES	NO	YES	E8	8
21716D6WE13	2/17/16	NRAG68	3CC	Bad	BAD	31	2PN	6	wholeembryo	Unknown	Unknown	M	NA	nodata	NA	YES	YES	NO	YES	E8	8
21716D6E14	2/17/16	NRAG60	5BC	Bad	BAD	31	2PN	6	trophectodermbiopsy	Euploid	XY	M	None	46,XY	YES	YES	YES	YES	YES	E9	9
21716D6WE14	2/17/16	NRAG69	5BC	Bad	BAD	31	2PN	6	wholeembryo	Euploid	XY	M	None	46,XY	YES	YES	YES	YES	YES	E9	9
21716D6E15	2/17/16	NRAG61	5BC	Bad	BAD	31	2PN	6	trophectodermbiopsy	Unknown	Unknown	F	NA	nodata	NA	YES	YES	NO	YES	E10	10
21716D6WE15	2/17/16	NRAG70	5BC	Bad	BAD	31	2PN	6	wholeembryo	Unknown	Unknown	F	NA	nodata	NA	YES	YES	NO	YES	E10	10
21716D6WE20	2/17/16	NRAG71	5BB	Good	GOOD	32	2PN	6	wholeembryo	Euploid	XX	F	None	46,XX	YES	NO	YES	YES	YES	E11	11
32161D6E4	3/21/16	NRAG89	3CC	Bad	NA	29	D3	6	trophectodermbiopsy	Unknown	Unknown	U	NA	NA	NA	YES	NO	NO	NO	E12	12
32161D6E7	3/21/16	NRAG91	3AA	Good	NA	29	D3	6	trophectodermbiopsy	Unknown	Unknown	U	NA	nodata	NA	YES	NO	NO	NO	E13	13
32161D6E11	3/21/16	NRAG92	4CC	Bad	NA	25	D3	6	trophectodermbiopsy	Aneuploid	XY	M	None	46,XY	NO	YES	YES	YES	NO	E14	14
32161D6WE11	3/21/16	NRAG67	4CC	Bad	NA	25	D3	6	wholeembryo	Aneuploid	XY	M	None	46,XY	NO	YES	YES	YES	NO	E14	14
32161D6E17	3/21/16	NRAG94	4AA	Good	NA	25	D3	6	trophectodermbiopsy	Euploid	XX	F	None	46,XX	YES	YES	YES	YES	NO	E15	15
32161D6WE17	3/21/16	NRAG72	4AA	Good	NA	25	D3	6	wholeembryo	Euploid	XX	F	None	46,XX	YES	YES	YES	YES	NO	E15	15
32161D6WE21	3/21/116	NRAG96	3CC	Bad	NA	25	D3	6	wholeembryo	Aneuploid	XX	F	-15	45,XX-15	YES	NO	YES	YES	NO	E16	16
3316D6E9	3/3/16	NRAG74	4AA	Good	NA	NA	D5	6	trophectodermbiopsy	Euploid	XY	M	None	46,XY	YES	YES	YES	YES	NO	E17	17
3316D6WE9	3/3/16	NRAG75	4AA	Good	NA	NA	D5	6	wholeembryo	Euploid	XY	M	None	46,XY	YES	YES	YES	YES	NO	E17	17
5-18-15h11	5/18/15	NRAG09	NA	NA	NA	29	D3	6	wholeembryo	Unknown	Unknown	M	NA	NA	NA	NO	YES	NO	NO	E18	18
5-18-15h13	5/18/15	NRAG10	NA	NA	NA	29	D3	6	wholeembryo	Unknown	Unknown	M	NA	NA	NA	NO	YES	NO	NO	E19	19
5-18-15h16	5/18/15	NRAG11	NA	NA	NA	29	D3	6	wholeembryo	Unknown	Unknown	F	NA	NA	NA	NO	YES	NO	NO	E20	20
5-18-15h18	5/18/15	NRAG12	NA	NA	NA	29	D3	6	wholeembryo	Unknown	Unknown	F	NA	NA	NA	NO	YES	NO	NO	E21	21
6-29-15h5	6/29/15	NRAG13	4CC	Bad	NA	33	D5	6	wholeembryo	Unknown	Unknown	M	NA	NA	NA	NO	YES	NO	NO	E22	22
6-29-15h7	6/29/15	NRAG14	4BC	Bad	NA	33	D5	6	wholeembryo	Unknown	Unknown	F	NA	NA	NA	NO	YES	NO	NO	E23	23
6-4-15h16b	6/4/15	NRAG16	NA	NA	NA	29	D3	5	trophectodermbiopsy	Euploid	XY	M	None	46,XY	YES	YES	YES	YES	NO	E24	24
6-4-15h16	6/4/15	NRAG15	NA	NA	NA	29	D3	5	wholeembryo	Euploid	XY	M	None	46,XY	YES	YES	YES	YES	NO	E24	24
6-4-15h18	6/4/15	NRAG17	NA	NA	NA	29	D3	5	wholeembryo	Euploid	XX	F	None	46,XX	YES	NO	YES	YES	NO	E25	25
6-4-15h20	6/4/15	NRAG18	NA	NA	NA	29	D3	5	wholeembryo	Unknown	Unknown	F	NA	noresult	NA	NO	YES	NO	NO	E26	26
8-10-15h4	8/10/15	NRAG19	3CC	Bad	NA	32	D3	5	wholeembryo	Unknown	XX	F	NA	XX	YES	NO	YES	YES	NO	E27	27
8-10-15h9	8/10/15	NRAG20	3CC	Bad	NA	32	D3	5	wholeembryo	Unknown	Unknown	M	NA	noresult	NA	NO	YES	NO	NO	E28	28
8-10-15h10	8/10/15	NRAG21	4CB	Bad	NA	32	D3	5	wholeembryo	Aneuploid	XY	M	16	47,XY+16	YES	NO	YES	YES	NO	E29	29
8-10-15h14	8/10/15	NRAG22	3CC	Bad	NA	32	D3	5	wholeembryo	Unknown	Unknown	F	NA	noresult	NA	NO	YES	NO	NO	E30	30
8-10-15h2	8/10/15	NRAG23	4CC	Bad	NA	32	D3	6	wholeembryo	Unknown	Unknown	M	NA	NA	NA	NO	YES	NO	NO	E31	31
8-25-15h11	8/25/15	NRAG24	NA	NA	NA	36	D3	6	wholeembryo	Unknown	Unknown	F	NA	NA	NA	NO	YES	NO	NO	E32	32
9-16-15h1b	9/16/15	NRAG26	4CC	Bad	NA	36	D5	6	trophectodermbiopsy	Euploid	XX	F	None	46,XX	YES	YES	YES	YES	NO	E33	33
9-16-15h1	9/16/15	NRAG25	4CC	Bad	NA	36	D5	6	wholeembryo	Euploid	XX	F	None	46,XX	YES	YES	YES	YES	NO	E33	33
9-16-15h2	9/16/15	NRAG27	4BB	Good	NA	36	D5	6	wholeembryo	Euploid	XY	M	None	46,XY	YES	NO	YES	YES	NO	E34	34
9-16-15h3b	9/16/15	NRAG29	3CC	Bad	NA	36	D5	6	trophectodermbiopsy	Aneuploid	XY	M	-4	45,XY-4	YES	YES	YES	YES	NO	E35	35
9-16-15h3	9/16/15	NRAG28	3CC	Bad	NA	36	D5	6	wholeembryo	Aneuploid	XY	M	-4	45,XY-4	YES	YES	YES	YES	NO	E35	35
9-16-15h5b	9/16/15	NRAG31	4BC	Bad	NA	36	D5	6	trophectodermbiopsy	Euploid	XY	M	None	46,XY	YES	YES	YES	YES	NO	E36	36
9-16-15h5	9/16/15	NRAG30	4BC	Bad	NA	36	D5	6	wholeembryo	Euploid	XY	M	None	46,XY	YES	YES	YES	YES	NO	E36	36
9-16-15h6b	9/16/15	NRAG32	3CC	Bad	NA	36	D5	6	trophectodermbiopsy	Unknown	XY	M	NA	XY	YES	YES	NO	YES	NO	E37	37
9-16-15h9b	9/16/15	NRAG34	4BB	Good	NA	29	D5	6	trophectodermbiopsy	Euploid	XY	M	None	46,XY	YES	YES	YES	YES	NO	E38	38
9-16-15h9	9/16/15	NRAG33	4BB	Good	NA	29	D5	6	wholeembryo	Euploid	XY	M	None	46,XY	YES	YES	YES	YES	NO	E38	38
9-16-15h11b	9/16/15	NRAG36	3CC	NA	NA	32	D5	6	trophectodermbiopsy	Aneuploid	XX	F	Complex	XX	YES	YES	YES	YES	NO	E39	39
9-16-15h11	9/16/15	NRAG35	3CC	NA	NA	32	D5	6	wholeembryo	Aneuploid	XX	F	Complex	XX	YES	YES	YES	YES	NO	E39	39
