# Supplementary material for: RNA-seq as a tool for evaluating human embryo competence
Source: Genome Res. 2019 Oct;29(10):1705–18. doi: 10.1101/gr.252981.119 (PMC6771404; doi:10.1101/gr.252981.119)
Supplement: Supplemental Material [file supp_gr.252981.119_Supplemental_File_3_XX-v-XY_siggenes.txt]

info	baseMean	log2FoldChange	lfcSE	stat	pvalue	padj	genenames	txname	TXNAME	GENEID	chr
ENSG00000001497.12_LAS1L	2382.4010841463	-1.15050420773822	0.230576758669775	-4.98967985488052	6.04794413317099e-07	0.00016728613472351	LAS1L	ENSG00000001497.12	ENSG00000001497.12	LAS1L	chrX
ENSG00000004961.10_HCCS	2022.25294938297	-0.906741205337028	0.169112453575714	-5.36176482668715	8.24127888425628e-08	2.91004817793866e-05	HCCS	ENSG00000004961.10	ENSG00000004961.10	HCCS	chrX
ENSG00000005022.5_SLC25A5	28650.8955924867	-1.03452489355531	0.159543880840514	-6.48426557073322	8.91650451350069e-11	6.72628676845715e-08	SLC25A5	ENSG00000005022.5	ENSG00000005022.5	SLC25A5	chrX
ENSG00000005889.11_ZFX	658.981377627401	-0.920004396771855	0.213249905190144	-4.31420776460151	1.60176258092482e-05	0.00260616194049297	ZFX	ENSG00000005889.11	ENSG00000005889.11	ZFX	chrX
ENSG00000007350.12_TKTL1	1844.20135459536	-3.81803650787081	0.939990147285425	-4.06178353985605	4.86992225276247e-05	0.0069797151303298	TKTL1	ENSG00000007350.12	ENSG00000007350.12	TKTL1	chrX
ENSG00000012817.11_KDM5D	163.069795662882	9.77410412169354	0.696580489802397	14.0315502153473	9.99427610438238e-45	2.36950008897614e-41	KDM5D	ENSG00000012817.11	ENSG00000012817.11	KDM5D	chrY
ENSG00000018610.9_CXorf56	391.664251458729	-0.94311999650567	0.147039436165341	-6.41406156811675	1.41692940315526e-10	9.79806682281861e-08	CXorf56	ENSG00000018610.9	ENSG00000018610.9	CXorf56	chrX
ENSG00000029993.10_HMGB3	6379.53145305488	-1.17202778190488	0.337822148817652	-3.46936334993687	0.000521693380359311	0.0458096473039319	HMGB3	ENSG00000029993.10	ENSG00000029993.10	HMGB3	chrX
ENSG00000046651.10_OFD1	1114.04937001794	-0.82159665950247	0.150390040263256	-5.46310552257501	4.67876284510418e-08	1.89387190676461e-05	OFD1	ENSG00000046651.10	ENSG00000046651.10	OFD1	chrX
ENSG00000046774.9_MAGEC2	163.185826119562	-10.6017117881251	0.795326488154509	-13.3300121975385	1.5487234138667e-40	3.21282672206648e-37	MAGEC2	ENSG00000046774.9	ENSG00000046774.9	MAGEC2	chrX
ENSG00000059691.7_PET112	1006.387237679	0.792669607052579	0.211372697705467	3.75010403735826	0.000176761218464785	0.0205141900814096	PET112	ENSG00000059691.7	ENSG00000059691.7	PET112	chr4
ENSG00000059728.6_MXD1	567.673891361409	-2.38020023374305	0.548061871234535	-4.34294074933828	1.40588059882598e-05	0.002356767112941	MXD1	ENSG00000059728.6	ENSG00000059728.6	MXD1	chr2
ENSG00000067048.12_DDX3Y	1045.3407836258	6.43375371962515	0.4030718669558	15.9618029613827	2.35819459904928e-57	6.5227662609703e-54	DDX3Y	ENSG00000067048.12	ENSG00000067048.12	DDX3Y	chrY
ENSG00000067646.7_ZFY	129.779942627516	9.50262715463628	0.545191012569889	17.4299042639081	4.89278325502101e-68	2.03001577250822e-64	ZFY	ENSG00000067646.7	ENSG00000067646.7	ZFY	chrY
ENSG00000068308.9_OTUD5	198.805278967632	-1.02253014716109	0.243859548259398	-4.19311097088315	2.75154755489617e-05	0.00422821140935711	OTUD5	ENSG00000068308.9	ENSG00000068308.9	OTUD5	chrX
ENSG00000072506.8_HSD17B10	1460.47000873361	-0.744647868384106	0.1480723773337	-5.02894518067977	4.93185351868376e-07	0.000138727188128942	HSD17B10	ENSG00000072506.8	ENSG00000072506.8	HSD17B10	chrX
ENSG00000077721.11_UBE2A	1589.11113348995	-1.3784791526298	0.195334919721499	-7.05700319530775	1.70131713226725e-12	1.48605574353196e-09	UBE2A	ENSG00000077721.11	ENSG00000077721.11	UBE2A	chrX
ENSG00000083750.8_RRAGB	76.303078420607	-1.56373769779767	0.429587001601538	-3.64009546836362	0.000272536973746498	0.0279561334167921	RRAGB	ENSG00000083750.8	ENSG00000083750.8	RRAGB	chrX
ENSG00000086712.8_TXLNG	927.18267602932	-0.680024939703383	0.193037328897822	-3.52276393165041	0.000427071575255418	0.0394867554898915	TXLNG	ENSG00000086712.8	ENSG00000086712.8	TXLNG	chrX
ENSG00000086758.11_HUWE1	4583.71816365489	-0.729741828882993	0.20834362187395	-3.50258780335734	0.000460761893457173	0.0417858163050013	HUWE1	ENSG00000086758.11	ENSG00000086758.11	HUWE1	chrX
ENSG00000089682.12_RBM41	579.298489658328	-1.33632624620697	0.25810652456131	-5.17742140954497	2.24973663593581e-07	7.04464702075295e-05	RBM41	ENSG00000089682.12	ENSG00000089682.12	RBM41	chrX
ENSG00000090889.10_KIF4A	1111.23103820976	-1.02133272993543	0.221918757429583	-4.60228212236412	4.17886621259563e-06	0.000825624567431394	KIF4A	ENSG00000090889.10	ENSG00000090889.10	KIF4A	chrX
ENSG00000091513.10_TF	6.5040516066867	-3.40976278751148	0.669434416453098	-5.09349788972252	3.51516965084278e-07	0.000105952044468406	TF	ENSG00000091513.10	ENSG00000091513.10	TF	chr3
ENSG00000099250.13_NRP1	15.6422703201965	3.46274656175814	0.945726291523634	3.6614680090784	0.000250774178947031	0.0269560093082236	NRP1	ENSG00000099250.13	ENSG00000099250.13	NRP1	chr10
ENSG00000099399.5_MAGEB2	493.888764071943	-2.03058976622147	0.509796187458746	-3.98314035329225	6.80105621842131e-05	0.00929337800417748	MAGEB2	ENSG00000099399.5	ENSG00000099399.5	MAGEB2	chrX
ENSG00000099725.10_PRKY	110.507687472261	7.51003650403757	0.461178135896977	16.2844591264735	1.27249217772257e-59	4.22365603629674e-56	PRKY	ENSG00000099725.10	ENSG00000099725.10	PRKY	chrY
ENSG00000101843.14_PSMD10	2377.43492587968	-0.861742118875685	0.181912660387581	-4.73712009400372	2.16776715607613e-06	0.000486165725976209	PSMD10	ENSG00000101843.14	ENSG00000101843.14	PSMD10	chrX
ENSG00000101844.13_ATG4A	530.985415040926	-0.923643843132981	0.252815821409169	-3.65342579425878	0.000258764595409889	0.0271801090216615	ATG4A	ENSG00000101844.13	ENSG00000101844.13	ATG4A	chrX
ENSG00000101856.8_PGRMC1	1503.08774314104	-1.0507615326617	0.187988078810791	-5.58951152279867	2.27709256950569e-08	9.4476570708791e-06	PGRMC1	ENSG00000101856.8	ENSG00000101856.8	PGRMC1	chrX
ENSG00000101882.5_NKAP	652.532232447865	-1.07372044198534	0.238954624091561	-4.49340725699418	7.00925547632309e-06	0.00129250670983398	NKAP	ENSG00000101882.5	ENSG00000101882.5	NKAP	chrX
ENSG00000101888.7_NXT2	502.002215785667	-1.41286032142666	0.303290561406002	-4.65843814880651	3.18617504867231e-06	0.000677920014202123	NXT2	ENSG00000101888.7	ENSG00000101888.7	NXT2	chrX
ENSG00000101901.6_ALG13	607.806384563303	-0.880609096604526	0.161519957330713	-5.45201417309364	4.98024856837598e-08	1.96790964858971e-05	ALG13	ENSG00000101901.6	ENSG00000101901.6	ALG13	chrX
ENSG00000101928.8_MOSPD1	1285.26533818532	-1.33876644274011	0.280771283038097	-4.76817439537953	1.8590282789061e-06	0.00043454131432008	MOSPD1	ENSG00000101928.8	ENSG00000101928.8	MOSPD1	chrX
ENSG00000101972.14_STAG2	1641.03269728117	-0.54621769982961	0.147573515677567	-3.70132606329608	0.000214475655441277	0.0240502566061043	STAG2	ENSG00000101972.14	ENSG00000101972.14	STAG2	chrX
ENSG00000102103.11_PQBP1	794.144601890334	-0.950504381643286	0.200956925505649	-4.72989114085828	2.24640258376936e-06	0.000497083963736484	PQBP1	ENSG00000102103.11	ENSG00000102103.11	PQBP1	chrX
ENSG00000102144.9_PGK1	11849.8535295375	-0.746616731083649	0.197637037092617	-3.77771667733396	0.000158272786674164	0.0186290437421591	PGK1	ENSG00000102144.9	ENSG00000102144.9	PGK1	chrX
ENSG00000102309.8_PIN4	813.677572241924	-1.15605192088414	0.293012863948628	-3.94539647613158	7.96680467868093e-05	0.0104934198767769	PIN4	ENSG00000102309.8	ENSG00000102309.8	PIN4	chrX
ENSG00000102317.13_RBM3	3837.61115687538	-0.886150950542794	0.244253794330563	-3.62799256802339	0.000285633481121516	0.0287295348648041	RBM3	ENSG00000102317.13	ENSG00000102317.13	RBM3	chrX
ENSG00000102393.5_GLA	1837.68660657661	-1.31129033450947	0.295316741547411	-4.44028444726338	8.98400511497093e-06	0.00158615477540487	GLA	ENSG00000102393.5	ENSG00000102393.5	GLA	chrX
ENSG00000103024.3_NME3	27.6679183031872	1.4844733092837	0.428568278753458	3.46379651242847	0.000532609243473384	0.0465220158141278	NME3	ENSG00000103024.3	ENSG00000103024.3	NME3	chr16
ENSG00000104129.5_DNAJC17	142.639875756057	0.864913183939504	0.222408645899014	3.88884694856793	0.000100721607498901	0.0130591859222794	DNAJC17	ENSG00000104129.5	ENSG00000104129.5	DNAJC17	chr15
ENSG00000107643.11_MAPK8	157.050620400167	-1.68314739997279	0.331019213823896	-5.08474230401694	3.68125536607549e-07	0.000107182656237524	MAPK8	ENSG00000107643.11	ENSG00000107643.11	MAPK8	chr10
ENSG00000111319.8_SCNN1A	310.579284198308	-1.6410274604908	0.338981498208235	-4.84105318185456	1.29152799294805e-06	0.000319913411506954	SCNN1A	ENSG00000111319.8	ENSG00000111319.8	SCNN1A	chr12
ENSG00000112514.11_CUTA	153.128969098422	-0.948910319328433	0.265953996233665	-3.56794909182237	0.000359786383486829	0.0339262205701558	CUTA	ENSG00000112514.11	ENSG00000112514.11	CUTA	chr6
ENSG00000113269.9_RNF130	55.7723198977743	-2.24235745310039	0.486414041808218	-4.60997681062937	4.02713888646097e-06	0.000805233698309713	RNF130	ENSG00000113269.9	ENSG00000113269.9	RNF130	chr5
ENSG00000114374.8_USP9Y	77.9880447402542	7.96147857243488	0.644164987479063	12.3593779966094	4.33497963825371e-35	7.99370245293984e-32	USP9Y	ENSG00000114374.8	ENSG00000114374.8	USP9Y	chrY
ENSG00000120498.9_TEX11	493.652349348527	-2.30049468073174	0.572898480966287	-4.01553635969077	5.93107536079086e-05	0.00826753777281459	TEX11	ENSG00000120498.9	ENSG00000120498.9	TEX11	chrX
ENSG00000120509.6_PDZD11	860.212830308669	-1.10316311229572	0.288963662429205	-3.81765341365713	0.000134727010458794	0.0165624404857344	PDZD11	ENSG00000120509.6	ENSG00000120509.6	PDZD11	chrX
ENSG00000121388.4_RP11-408E5.4	18.423084019478	-5.98686223085242	1.12811814015006	-5.30694615907522	1.11477087790263e-07	3.85432031034835e-05	RP11-408E5.4	ENSG00000121388.4	ENSG00000121388.4	RP11-408E5.4	chr13
ENSG00000122224.13_LY9	59.5799505948038	-1.76639411860647	0.48805635842973	-3.6192420979611	0.000295467117184575	0.0293627082442826	LY9	ENSG00000122224.13	ENSG00000122224.13	LY9	chr1
ENSG00000123496.3_IL13RA2	27.6720476112681	-7.90277509074805	1.45517141061986	-5.43082074941377	5.60954579096711e-08	2.16502376620675e-05	IL13RA2	ENSG00000123496.3	ENSG00000123496.3	IL13RA2	chrX
ENSG00000123562.12_MORF4L2	4576.50242695137	-0.507595452800841	0.138797243445509	-3.65710038758889	0.000255084498018628	0.0269642186567972	MORF4L2	ENSG00000123562.12	ENSG00000123562.12	MORF4L2	chrX
ENSG00000123595.5_RAB9A	865.343830837589	-0.916490305530413	0.196401032546235	-4.66642305108381	3.06488348167363e-06	0.000669273766603363	RAB9A	ENSG00000123595.5	ENSG00000123595.5	RAB9A	chrX
ENSG00000124260.7_MAGEA10	68.564892621436	-2.40936683982045	0.67914788702371	-3.54763209288514	0.000388710779510807	0.0362418207683222	MAGEA10	ENSG00000124260.7	ENSG00000124260.7	MAGEA10	chrX
ENSG00000124486.8_USP9X	1799.89063610211	-0.812813277064141	0.16900571162586	-4.80938347730831	1.51396517999956e-06	0.000364141538076417	USP9X	ENSG00000124486.8	ENSG00000124486.8	USP9X	chrX
ENSG00000125351.6_UPF3B	461.515802557016	-0.807529438802138	0.186491868048204	-4.33010536734723	1.49038011349254e-05	0.00247343483635222	UPF3B	ENSG00000125351.6	ENSG00000125351.6	UPF3B	chrX
ENSG00000125352.4_RNF113A	501.606539349479	-1.25164785275114	0.212837159415046	-5.88077691034369	4.08345232721264e-09	1.83159391411948e-06	RNF113A	ENSG00000125352.4	ENSG00000125352.4	RNF113A	chrX
ENSG00000125356.6_NDUFA1	2057.81791547283	-1.27319123360293	0.210032469593719	-6.06187812801401	1.34541146948715e-09	7.44281624920291e-07	NDUFA1	ENSG00000125356.6	ENSG00000125356.6	NDUFA1	chrX
ENSG00000125676.15_THOC2	5343.1870502171	-0.800246088448153	0.218618721155518	-3.66046459433309	0.00025175834193629	0.0269560093082236	THOC2	ENSG00000125676.15	ENSG00000125676.15	THOC2	chrX
ENSG00000126752.7_SSX1	17.1366588527395	-4.20633680536234	1.04080469065371	-4.04142760225305	5.31267834459022e-05	0.00753582989801874	SSX1	ENSG00000126752.7	ENSG00000126752.7	SSX1	chrX
ENSG00000126756.7_UXT	511.075506690282	-0.998627761949951	0.18906787034893	-5.28184804804199	1.27887249859424e-07	4.33146285442245e-05	UXT	ENSG00000126756.7	ENSG00000126756.7	UXT	chrX
ENSG00000126890.13_CTAG2	9.09063723867899	-4.60713698802676	1.02981883719519	-4.47373540046591	7.68648501898959e-06	0.00140181214697968	CTAG2	ENSG00000126890.13	ENSG00000126890.13	CTAG2	chrX
ENSG00000126945.8_HNRNPH2	5579.3335524189	-0.80344884396329	0.126316434818865	-6.3606041851594	2.00961691474583e-10	1.33406409268487e-07	HNRNPH2	ENSG00000126945.8	ENSG00000126945.8	HNRNPH2	chrX
ENSG00000126953.5_TIMM8A	1498.91566487226	-1.20026186359315	0.275134147432695	-4.36246054803781	1.28607782969508e-05	0.00217793343485913	TIMM8A	ENSG00000126953.5	ENSG00000126953.5	TIMM8A	chrX
ENSG00000129824.11_RPS4Y1	1584.2066849983	9.77488846566341	0.448941972376446	21.7731668391811	4.16813876061227e-105	6.91744308711212e-101	RPS4Y1	ENSG00000129824.11	ENSG00000129824.11	RPS4Y1	chrY
ENSG00000129862.6_VCY1B	50.329779413429	7.88291739852779	0.668212357709994	11.7970242656736	4.04358953633307e-32	6.10067381318033e-29	VCY1B	ENSG00000129862.6	ENSG00000129862.6	VCY1B	chrY
ENSG00000129864.6_VCY	50.329779413429	7.88291739852779	0.668212357709994	11.7970242656736	4.04358953633307e-32	6.10067381318033e-29	VCY	ENSG00000129864.6	ENSG00000129864.6	VCY	chrY
ENSG00000130826.11_DKC1	6119.38234840713	-0.525151030484326	0.0969460970365751	-5.41693834550349	6.06282352639774e-08	2.25923721527442e-05	DKC1	ENSG00000130826.11	ENSG00000130826.11	DKC1	chrX
ENSG00000130985.12_UBA1	1632.20188268051	-1.06238021539666	0.240849180858199	-4.41097707540944	1.02905213668739e-05	0.00176063394437772	UBA1	ENSG00000130985.12	ENSG00000130985.12	UBA1	chrX
ENSG00000131002.7_TXLNG2P	80.1606623015814	7.93544789559409	0.708986068036264	11.1926711304406	4.42887057009022e-29	6.12512799843477e-26	TXLNG2P	ENSG00000131002.7	ENSG00000131002.7	TXLNG2P	chrY
ENSG00000131174.4_COX7B	3489.00941359	-1.10326201521662	0.257040144022839	-4.2921778596521	1.76929132876542e-05	0.00285079212545543	COX7B	ENSG00000131174.4	ENSG00000131174.4	COX7B	chrX
ENSG00000131721.4_RHOXF2	2451.72992076166	-3.0826288229777	0.668562475434512	-4.61083135270826	4.01061813277417e-06	0.000805233698309713	RHOXF2	ENSG00000131721.4	ENSG00000131721.4	RHOXF2	chrX
ENSG00000131828.9_PDHA1	8644.34988024365	-0.774083707736166	0.200802181625064	-3.85495666168372	0.000115750132183316	0.0145529484372296	PDHA1	ENSG00000131828.9	ENSG00000131828.9	PDHA1	chrX
ENSG00000132164.5_SLC6A11	10.493635609048	-2.85681466662154	0.701890548447983	-4.07017115836438	4.69786102799413e-05	0.00689961961244165	SLC6A11	ENSG00000132164.5	ENSG00000132164.5	SLC6A11	chr3
ENSG00000132334.12_PTPRE	18.0673230781933	3.67101039256644	0.811089515716235	4.52602372664717	6.01038348699732e-06	0.00114653246379549	PTPRE	ENSG00000132334.12	ENSG00000132334.12	PTPRE	chr10
ENSG00000135678.7_CPM	66.8874586834357	-2.48679015598907	0.520782815734752	-4.77510025456687	1.79617749254701e-06	0.000425848023804432	CPM	ENSG00000135678.7	ENSG00000135678.7	CPM	chr12
ENSG00000137501.12_SYTL2	695.104418406233	-2.07774508586627	0.57963549678037	-3.58457185146055	0.000337631609676349	0.0323892149953103	SYTL2	ENSG00000137501.12	ENSG00000137501.12	SYTL2	chr11
ENSG00000140285.5_FGF7	7.07677426492859	2.90916602580743	0.82693148427571	3.51802547263695	0.000434770626727714	0.0398643829899069	FGF7	ENSG00000140285.5	ENSG00000140285.5	FGF7	chr15
ENSG00000142556.14_ZNF614	372.99875374464	-0.963412883466065	0.233937948838558	-4.11824113295497	3.81775106256034e-05	0.00575994514856831	ZNF614	ENSG00000142556.14	ENSG00000142556.14	ZNF614	chr19
ENSG00000146938.10_NLGN4X	139.789744999679	-1.57715614724958	0.417371804710927	-3.7787798060339	0.000157598701747442	0.0186290437421591	NLGN4X	ENSG00000146938.10	ENSG00000146938.10	NLGN4X	chrX
ENSG00000147003.5_TMEM27	30.3563842067784	-3.07180714100646	0.852483413817191	-3.60336294081282	0.000314126420634326	0.0310312028383766	TMEM27	ENSG00000147003.5	ENSG00000147003.5	TMEM27	chrX
ENSG00000147050.10_KDM6A	498.625940032184	-1.24059412611259	0.29729037538927	-4.17300467426221	3.00608772048649e-05	0.00457697539533888	KDM6A	ENSG00000147050.10	ENSG00000147050.10	KDM6A	chrX
ENSG00000147099.15_HDAC8	702.396519477968	-1.23309516516875	0.248418059174091	-4.96379035110564	6.91305654632526e-07	0.000179264197566897	HDAC8	ENSG00000147099.15	ENSG00000147099.15	HDAC8	chrX
ENSG00000147123.10_NDUFB11	963.051904578767	-0.689617870877367	0.196134505556474	-3.51604562858931	0.000438025698511821	0.0399421675412208	NDUFB11	ENSG00000147123.10	ENSG00000147123.10	NDUFB11	chrX
ENSG00000147140.11_NONO	8721.04644279944	-0.724618404731872	0.201826186145514	-3.59030915943401	0.000330285979357236	0.0320081291667766	NONO	ENSG00000147140.11	ENSG00000147140.11	NONO	chrX
ENSG00000147162.9_OGT	2205.92096852933	-0.672669350308665	0.181072645132038	-3.71491425343765	0.000203272611709019	0.0229490630198835	OGT	ENSG00000147162.9	ENSG00000147162.9	OGT	chrX
ENSG00000147174.7_ACRC	221.846371631271	-4.84162801620006	0.593708032954383	-8.15489726845595	3.49476811805011e-16	3.62494823044748e-13	ACRC	ENSG00000147174.7	ENSG00000147174.7	ACRC	chrX
ENSG00000147383.6_NSDHL	1150.63140282559	-0.919529505159948	0.19919440722936	-4.6162415800217	3.90752057626442e-06	0.000800607549181288	NSDHL	ENSG00000147383.6	ENSG00000147383.6	NSDHL	chrX
ENSG00000147400.8_CETN2	578.396851073436	-1.05369252487661	0.238616687006094	-4.41583754303699	1.0061963366654e-05	0.00175777204245253	CETN2	ENSG00000147400.8	ENSG00000147400.8	CETN2	chrX
ENSG00000147403.12_RPL10	9395.15410537911	-0.872387683058375	0.233601951339699	-3.73450511887962	0.000188084665987433	0.0216767577550517	RPL10	ENSG00000147403.12	ENSG00000147403.12	RPL10	chrX
ENSG00000148814.13_LRRC27	52.7670116884163	-1.5788374031262	0.42989450768161	-3.67261589742272	0.000240080207903354	0.0262129679629214	LRRC27	ENSG00000148814.13	ENSG00000148814.13	LRRC27	chr10
ENSG00000152558.10_TMEM123	357.695010465471	1.08966259918012	0.305845118202912	3.56279219227944	0.000366931138560214	0.0344044586189	TMEM123	ENSG00000152558.10	ENSG00000152558.10	TMEM123	chr11
ENSG00000154620.5_TMSB4Y	6.52428811157248	6.20655607652072	0.99688328901829	6.22596059628285	4.786143551085e-10	2.94188290273358e-07	TMSB4Y	ENSG00000154620.5	ENSG00000154620.5	TMSB4Y	chrY
ENSG00000155959.6_VBP1	2467.17408803897	-1.06965925768362	0.210137159408722	-5.09029084000848	3.57514731877003e-07	0.000105952044468406	VBP1	ENSG00000155959.6	ENSG00000155959.6	VBP1	chrX
ENSG00000156709.9_AIFM1	1594.18252817623	-0.613660550883974	0.132383870881999	-4.63546311794254	3.5613922318632e-06	0.00073881081850002	AIFM1	ENSG00000156709.9	ENSG00000156709.9	AIFM1	chrX
ENSG00000157950.10_SSX2B	95.886324541972	-7.01476052211136	1.42757180019482	-4.91377072673616	8.93412207790728e-07	0.000228108753853768	SSX2B	ENSG00000157950.10	ENSG00000157950.10	SSX2B	chrX
ENSG00000158639.7_PAGE5	279.320355942595	-4.46371231706232	0.724287333097477	-6.16290263972016	7.14234253989459e-10	4.08739023421002e-07	PAGE5	ENSG00000158639.7	ENSG00000158639.7	PAGE5	chrX
ENSG00000160131.9_VMA21	958.110773136071	-1.24861854979751	0.315400648278275	-3.95883317492699	7.53168201910976e-05	0.0100803060313827	VMA21	ENSG00000160131.9	ENSG00000160131.9	VMA21	chrX
ENSG00000160191.13_PDE9A	3.00093742029408	-4.18678724941705	0.882966173380977	-4.7417300635486	2.11900841810564e-06	0.0004817405987244	PDE9A	ENSG00000160191.13	ENSG00000160191.13	PDE9A	chr21
ENSG00000161551.8_ZNF577	150.807872977668	-1.08380242811623	0.298222899097517	-3.63420257597936	0.000278841715816575	0.0283905344520974	ZNF577	ENSG00000161551.8	ENSG00000161551.8	ZNF577	chr19
ENSG00000163803.8_PLB1	7.59206194495645	-4.64764830031107	0.822538293640787	-5.65037316346606	1.60099901608521e-08	6.81286658229492e-06	PLB1	ENSG00000163803.8	ENSG00000163803.8	PLB1	chr2
ENSG00000165195.9_PIGA	523.96771817393	-1.19880662810641	0.345424939209226	-3.47052714506025	0.000519437837088967	0.0458096473039319	PIGA	ENSG00000165195.9	ENSG00000165195.9	PIGA	chrX
ENSG00000165775.13_FUNDC2	1284.81420348077	-1.02082116745797	0.249364763843089	-4.09368650055274	4.2456827501952e-05	0.00629358453556973	FUNDC2	ENSG00000165775.13	ENSG00000165775.13	FUNDC2	chrX
ENSG00000166049.10_PASD1	5.12731274417066	-5.80906243089936	1.57529750638339	-3.68759704586594	0.000226381766802385	0.025214978535922	PASD1	ENSG00000166049.10	ENSG00000166049.10	PASD1	chrX
ENSG00000166770.6_ZNF667-AS1	230.196005169689	-1.42508483022063	0.374324213284583	-3.80708695736229	0.000140613313623666	0.0169102793688287	ZNF667-AS1	ENSG00000166770.6	ENSG00000166770.6	ZNF667-AS1	chr19
ENSG00000167797.3_CDK2AP2	652.56672669052	-0.615316398613096	0.153304851677578	-4.01367857494292	5.97797380536124e-05	0.00826753777281459	CDK2AP2	ENSG00000167797.3	ENSG00000167797.3	CDK2AP2	chr11
ENSG00000168569.7_TMEM223	195.763176574782	0.773858555025844	0.197551992489442	3.91723993908694	8.95685886146716e-05	0.0117045692649535	TMEM223	ENSG00000168569.7	ENSG00000168569.7	TMEM223	chr11
ENSG00000168757.8_TSPY2	10.4555103015876	6.95531458496471	1.08376353560403	6.41774183801837	1.3831053898112e-10	9.79806682281861e-08	TSPY2	ENSG00000168757.8	ENSG00000168757.8	TSPY2	chrY
ENSG00000169059.8_VCX3A	314.166169757083	-3.04276067405796	0.831641307610498	-3.65874163081261	0.000253456703115142	0.0269638938775571	VCX3A	ENSG00000169059.8	ENSG00000169059.8	VCX3A	chrX
ENSG00000169239.8_CA5B	105.408632974236	-1.39565637334369	0.293474277086463	-4.75563441947762	1.97824178364655e-06	0.00045598473113053	CA5B	ENSG00000169239.8	ENSG00000169239.8	CA5B	chrX
ENSG00000169446.4_MMGT1	872.987805792137	-0.812847319815255	0.220606151925824	-3.68460857831637	0.000229054368376921	0.0253425753172226	MMGT1	ENSG00000169446.4	ENSG00000169446.4	MMGT1	chrX
ENSG00000169551.8_CXorf48	97.6190328924947	-2.45718819479787	0.678479103470034	-3.62161219443716	0.00029277278315303	0.0292702235494439	CXorf48	ENSG00000169551.8	ENSG00000169551.8	CXorf48	chrX
ENSG00000171402.10_XAGE3	122.936786095143	-3.1913067539428	0.515736683350866	-6.18786069900653	6.09861830406941e-10	3.61473819194057e-07	XAGE3	ENSG00000171402.10	ENSG00000171402.10	XAGE3	chrX
ENSG00000173674.6_EIF1AX	5693.37085420115	-1.03174107012524	0.207579085435922	-4.97035174790638	6.6831546080104e-07	0.000176948136144833	EIF1AX	ENSG00000173674.6	ENSG00000173674.6	EIF1AX	chrX
ENSG00000173809.11_TDRD12	8.40572007832518	-5.57069853143858	1.03265661109216	-5.39453141693142	6.87026059479489e-08	2.47867053980904e-05	TDRD12	ENSG00000173809.11	ENSG00000173809.11	TDRD12	chr19
ENSG00000174010.9_KLHL15	201.502587731497	-1.1984621982087	0.310409016487339	-3.86091297144257	0.000112964137278697	0.0143110902463913	KLHL15	ENSG00000174010.9	ENSG00000174010.9	KLHL15	chrX
ENSG00000176274.6_SLC25A53	34.3723161355884	-1.36136990870936	0.37110220383464	-3.66845007828618	0.000244025329060814	0.0264695709875377	SLC25A53	ENSG00000176274.6	ENSG00000176274.6	SLC25A53	chrX
ENSG00000176728.3_TTTY14	8.24831754003133	6.31267369495146	0.959728394173995	6.57756270760808	4.78222198192642e-11	3.96828780060255e-08	TTTY14	ENSG00000176728.3	ENSG00000176728.3	TTTY14	chrY
ENSG00000176746.6_MAGEB6	6.67137375613819	-5.65148683336813	1.21846072775509	-4.63821829020335	3.51425515908919e-06	0.00073826048886385	MAGEB6	ENSG00000176746.6	ENSG00000176746.6	MAGEB6	chrX
ENSG00000177504.9_VCX2	33.5442185457354	-6.41646536314684	0.774137985026065	-8.28852928968574	1.14657330632444e-16	1.26856870611736e-13	VCX2	ENSG00000177504.9	ENSG00000177504.9	VCX2	chrX
ENSG00000177932.6_ZNF354C	20.1809552338136	-2.46061366959869	0.70354144154977	-3.49746798735611	0.000469697080486707	0.0423646344986814	ZNF354C	ENSG00000177932.6	ENSG00000177932.6	ZNF354C	chr5
ENSG00000178913.5_TAF7	1767.97312183831	-0.889153875182994	0.229550729746723	-3.87345261835609	0.000107304276196644	0.0136986289827654	TAF7	ENSG00000178913.5	ENSG00000178913.5	TAF7	chr5
ENSG00000180879.9_SSR4	951.809063424437	-0.826013832920877	0.203383074535996	-4.06136958449158	4.87856685417123e-05	0.0069797151303298	SSR4	ENSG00000180879.9	ENSG00000180879.9	SSR4	chrX
ENSG00000181704.7_YIPF6	1430.61536123584	-0.969262022355317	0.240821535102862	-4.02481456627754	5.70202282506753e-05	0.00801955684786616	YIPF6	ENSG00000181704.7	ENSG00000181704.7	YIPF6	chrX
ENSG00000182220.9_ATP6AP2	4413.65370117186	-0.623043329649771	0.16349548204322	-3.81076786871132	0.000138535808105313	0.0167820457760276	ATP6AP2	ENSG00000182220.9	ENSG00000182220.9	ATP6AP2	chrX
ENSG00000182518.9_FAM104B	206.554334495745	-1.23273521115711	0.270129252501338	-4.56350135996841	5.03074838275218e-06	0.000970817443722734	FAM104B	ENSG00000182518.9	ENSG00000182518.9	FAM104B	chrX
ENSG00000182583.8_VCX	242.245145663425	-4.29299959800843	0.660804499658223	-6.49662585564842	8.21414024210886e-11	6.49151768847803e-08	VCX	ENSG00000182583.8	ENSG00000182583.8	VCX	chrX
ENSG00000182712.11_CMC4	39.8817277772543	-1.47399374026984	0.423196662454526	-3.48299944456255	0.000495829393358177	0.0440041957870177	CMC4	ENSG00000182712.11	ENSG00000182712.11	CMC4	chrX
ENSG00000183454.9_GRIN2A	16.8052013614348	-3.27844247808666	0.890679607229171	-3.6808325367251	0.000232473656233002	0.0255505483367079	GRIN2A	ENSG00000183454.9	ENSG00000183454.9	GRIN2A	chr16
ENSG00000183878.11_UTY	124.514205704894	6.85201276323488	0.382273294378892	17.9243825398995	7.60906291097937e-72	4.20933360235379e-68	UTY	ENSG00000183878.11	ENSG00000183878.11	UTY	chrY
ENSG00000184634.11_MED12	307.617929983415	-1.25850924268594	0.365141470180517	-3.4466346483837	0.000567615630131024	0.0490632760294504	MED12	ENSG00000184634.11	ENSG00000184634.11	MED12	chrX
ENSG00000184735.5_DDX53	10.4506267640582	-6.64012962885251	1.0490104568366	-6.3298984157665	2.45322655330967e-10	1.56591337995105e-07	DDX53	ENSG00000184735.5	ENSG00000184735.5	DDX53	chrX
ENSG00000184750.11_MAGEA2	16.9255244677871	-4.60294785832056	1.0328363911158	-4.45660890525737	8.32663094137137e-06	0.00150205181633695	MAGEA2	ENSG00000184750.11	ENSG00000184750.11	MAGEA2	chrX
ENSG00000186312.6_CA5BP1	245.539910039589	-1.12554389943505	0.188263171543078	-5.97856654708225	2.25109651913305e-09	1.16747493223538e-06	CA5BP1	ENSG00000186312.6	ENSG00000186312.6	CA5BP1	chrX
ENSG00000186767.5_SPIN4	1199.47987085164	-2.17678343876584	0.43273633649796	-5.03027653370194	4.89772923916141e-07	0.000138727188128942	SPIN4	ENSG00000186767.5	ENSG00000186767.5	SPIN4	chrX
ENSG00000186871.5_ERCC6L	911.968454779242	-0.960263010298865	0.279035167808895	-3.44136912145973	0.000578778389737591	0.0497689438139122	ERCC6L	ENSG00000186871.5	ENSG00000186871.5	ERCC6L	chrX
ENSG00000187325.4_TAF9B	250.920654196818	-1.24553522136623	0.341504097225543	-3.64720432781113	0.000265109102562422	0.0276036414011134	TAF9B	ENSG00000187325.4	ENSG00000187325.4	TAF9B	chrX
ENSG00000188120.10_DAZ1	7.75337286595976	6.3601001393225	1.4730623610621	4.31760413370196	1.57731998235908e-05	0.00259180222051795	DAZ1	ENSG00000188120.10	ENSG00000188120.10	DAZ1	chrY
ENSG00000189299.5_FOXR2	13.2219363677374	-6.97744692367416	1.1805242454313	-5.91046473689746	3.41143879065379e-09	1.5726732824914e-06	FOXR2	ENSG00000189299.5	ENSG00000189299.5	FOXR2	chrX
ENSG00000196459.9_TRAPPC2	490.39018610979	-0.825551034917635	0.217482037458727	-3.79595043601845	0.000147078883491127	0.0175605838159621	TRAPPC2	ENSG00000196459.9	ENSG00000196459.9	TRAPPC2	chrX
ENSG00000196814.10_MVB12B	12.9446505431578	-2.37034932856014	0.664178453605193	-3.56884405944482	0.000358559754776907	0.0339262205701558	MVB12B	ENSG00000196814.10	ENSG00000196814.10	MVB12B	chr9
ENSG00000196998.11_WDR45	1168.38194630406	-1.4471293582404	0.310394777207325	-4.66222199761371	3.12813489566683e-06	0.00067421463283749	WDR45	ENSG00000196998.11	ENSG00000196998.11	WDR45	chrX
ENSG00000197903.6_HIST1H2BK	106.679123976536	-1.55854322855147	0.442514098043947	-3.52201937845761	0.00042827283611596	0.0394867554898915	HIST1H2BK	ENSG00000197903.6	ENSG00000197903.6	HIST1H2BK	chr6
ENSG00000198033.7_TUBA3C	60.9834276484622	-6.37073778950751	1.21762823031059	-5.23208778420199	1.67606115358647e-07	5.34921363556173e-05	TUBA3C	ENSG00000198033.7	ENSG00000198033.7	TUBA3C	chr13
ENSG00000198034.6_RPS4X	9314.59977567769	-0.933651908472961	0.177941594208371	-5.24695708514136	1.54631899958179e-07	5.05292627319493e-05	RPS4X	ENSG00000198034.6	ENSG00000198034.6	RPS4X	chrX
ENSG00000198681.5_MAGEA1	17.5714882807586	-4.1422768231188	1.15410386611475	-3.58917160295425	0.000331730430024438	0.0320081291667766	MAGEA1	ENSG00000198681.5	ENSG00000198681.5	MAGEA1	chrX
ENSG00000198692.5_EIF1AY	708.169604874682	5.15738723066998	0.691247648642092	7.46098339835413	8.58790727555054e-14	7.9180505080576e-11	EIF1AY	ENSG00000198692.5	ENSG00000198692.5	EIF1AY	chrY
ENSG00000198883.7_PNMA5	88.8989961675763	-5.61339682946583	0.931844493460825	-6.02396308488978	1.7019720066073e-09	9.11158949085637e-07	PNMA5	ENSG00000198883.7	ENSG00000198883.7	PNMA5	chrX
ENSG00000198930.8_CSAG1	7.37209739370532	-3.88124127970277	1.11358144816411	-3.48536812112083	0.000491460413240733	0.0438509517104473	CSAG1	ENSG00000198930.8	ENSG00000198930.8	CSAG1	chrX
ENSG00000198946.3_SSX4B	186.911983727672	-2.61981246343135	0.663782700412605	-3.94679231893643	7.92052036102497e-05	0.0104934198767769	SSX4B	ENSG00000198946.3	ENSG00000198946.3	SSX4B	chrX
ENSG00000203620.2_RP11-84A19.2	106.196899149574	-1.55783936294246	0.391213298201477	-3.98207159650326	6.8317191884168e-05	0.00929337800417748	RP11-84A19.2	ENSG00000203620.2	ENSG00000203620.2	RP11-84A19.2	chr1
ENSG00000203950.6_FAM127B	88.9011400624687	-1.22970120678714	0.342312890042423	-3.59233100054965	0.000327733195342725	0.0319944712347521	FAM127B	ENSG00000203950.6	ENSG00000203950.6	FAM127B	chrX
ENSG00000204520.8_MICA	11.6488484738955	-2.63128511792339	0.705102278759376	-3.73177792383981	0.000190133085956358	0.0217617151347015	MICA	ENSG00000204520.8	ENSG00000204520.8	MICA	chr6
ENSG00000205642.5_VCX3B	516.831568251544	-3.77597049641345	0.741767252823508	-5.09050579146001	3.57109664286778e-07	0.000105952044468406	VCX3B	ENSG00000205642.5	ENSG00000205642.5	VCX3B	chrX
ENSG00000205775.8_GAGE2E	78.149607632377	-7.76021064761876	1.34077572130978	-5.78785140891271	7.12924319484939e-09	3.11360315951896e-06	GAGE2E	ENSG00000205775.8	ENSG00000205775.8	GAGE2E	chrX
ENSG00000213030.4_CGB8	8.76371587530742	-5.67511996177167	1.52361949925917	-3.72476196618059	0.000195499603588728	0.0222226809668392	CGB8	ENSG00000213030.4	ENSG00000213030.4	CGB8	chr19
ENSG00000213401.4_MAGEA12	16.9254633571732	-5.11655292716384	1.33544179735866	-3.83135598817092	0.000127438959421488	0.0157834102280523	MAGEA12	ENSG00000213401.4	ENSG00000213401.4	MAGEA12	chrX
ENSG00000215113.5_CXorf49B	93.5865469112201	-3.98390507130846	0.80169237345446	-4.96936880432325	6.71712013564984e-07	0.000176948136144833	CXorf49B	ENSG00000215113.5	ENSG00000215113.5	CXorf49B	chrX
ENSG00000215115.5_CXorf49	93.5865469112201	-3.98390507130846	0.80169237345446	-4.96936880432325	6.71712013564984e-07	0.000176948136144833	CXorf49	ENSG00000215115.5	ENSG00000215115.5	CXorf49	chrX
ENSG00000215301.5_DDX3X	11149.4758316032	-0.910712575594609	0.229131839275811	-3.97462255124816	7.04909583405467e-05	0.00951112150097327	DDX3X	ENSG00000215301.5	ENSG00000215301.5	DDX3X	chrX
ENSG00000219665.4_CTD-2006C1.2	122.107343950833	-1.365390216429	0.322514496398594	-4.23357781332571	2.30002548888236e-05	0.00356740401995249	CTD-2006C1.2	ENSG00000219665.4	ENSG00000219665.4	CTD-2006C1.2	chr19
ENSG00000224294.1_RP3-326I13.1	53.5004387157088	-2.94800840172304	0.662510155311393	-4.44975579330919	8.59679850831115e-06	0.00153411255961217	RP3-326I13.1	ENSG00000224294.1	ENSG00000224294.1	RP3-326I13.1	chrX
ENSG00000224659.2_GAGE12J	936.202803638998	-2.4439582957691	0.670271255475548	-3.64622274311189	0.000266123320328883	0.0276036414011134	GAGE12J	ENSG00000224659.2	ENSG00000224659.2	GAGE12J	chrX
ENSG00000225470.2_JPX	363.125825071639	-1.23615145957686	0.289172542248209	-4.27478850504355	1.91318819089206e-05	0.00302393059200425	JPX	ENSG00000225470.2	ENSG00000225470.2	JPX	chrX
ENSG00000226574.1_SPANXA2-OT1	12.5847345315933	-3.44419456948466	0.808308317448887	-4.26099112818106	2.03522313169216e-05	0.00318646821637388	SPANXA2-OT1	ENSG00000226574.1	ENSG00000226574.1	SPANXA2-OT1	chrX
ENSG00000226941.3_RBMY1J	49.7537969467416	8.75752153569736	0.815412528657234	10.739988935562	6.60523020467428e-27	7.83002860548388e-24	RBMY1J	ENSG00000226941.3	ENSG00000226941.3	RBMY1J	chrY
ENSG00000228927.5_TSPY3	6.90624993468679	6.29793477866714	1.30905947070361	4.81103793953842	1.50148509442275e-06	0.000364141538076417	TSPY3	ENSG00000228927.5	ENSG00000228927.5	TSPY3	chrY
ENSG00000229807.5_XIST	2254.41809323746	-2.48082902614235	0.418423763949625	-5.92898692637597	3.04809351781069e-09	1.49499665330515e-06	XIST	ENSG00000229807.5	ENSG00000229807.5	XIST	chrX
ENSG00000231421.3_AC006050.2	9.3281376601238	-2.41888494165316	0.701253229032342	-3.44937440785972	0.00056188703769141	0.0488223941231761	AC006050.2	ENSG00000231421.3	ENSG00000231421.3	AC006050.2	chr17
ENSG00000231774.1_RP11-402P6.11	5.2534720339735	-3.84025015456885	0.64831477008143	-5.92343462125119	3.15286110301761e-09	1.49499665330515e-06	RP11-402P6.11	ENSG00000231774.1	ENSG00000231774.1	RP11-402P6.11	chrX
ENSG00000232119.3_MCTS1	1011.17274818971	-0.952237535128839	0.211345373003218	-4.50559916026334	6.61859224016017e-06	0.00124820632747384	MCTS1	ENSG00000232119.3	ENSG00000232119.3	MCTS1	chrX
ENSG00000233864.3_TTTY15	582.941684923356	9.01142659043718	0.474678369535717	18.9842789745218	2.30072685559627e-80	1.90914314477378e-76	TTTY15	ENSG00000233864.3	ENSG00000233864.3	TTTY15	chrY
ENSG00000234068.2_PAGE2	345.776534247109	-3.50449167717581	0.668007180456104	-5.24618863345601	1.55277922350531e-07	5.05292627319493e-05	PAGE2	ENSG00000234068.2	ENSG00000234068.2	PAGE2	chrX
ENSG00000234414.3_RBMY1A1	47.8103438404089	9.08715702311339	0.826426049189646	10.9957291787013	4.00661908739443e-28	5.11491156726138e-25	RBMY1A1	ENSG00000234414.3	ENSG00000234414.3	RBMY1A1	chrY
ENSG00000236824.1_BCYRN1	704.3058302534	-1.51211128679039	0.422609184793898	-3.57803696937591	0.000346184494494579	0.0330188383369657	BCYRN1	ENSG00000236824.1	ENSG00000236824.1	BCYRN1	chr2
ENSG00000236882.3_C5orf27	12.9541283935655	-1.29220364326162	0.35599950637921	-3.62979054775757	0.000283651291187767	0.028704127003367	C5orf27	ENSG00000236882.3	ENSG00000236882.3	C5orf27	chr5
ENSG00000237265.1_RP11-402P6.9	2.53315989347572	-3.2604281951808	0.725567809775799	-4.49362299602055	7.00215476948729e-06	0.00129250670983398	RP11-402P6.9	ENSG00000237265.1	ENSG00000237265.1	RP11-402P6.9	chrX
ENSG00000238074.3_TSPY6P	21.8589253761471	8.06350469447938	1.00827827026155	7.99730087646113	1.2717620768905e-15	1.24153902518086e-12	TSPY6P	ENSG00000238074.3	ENSG00000238074.3	TSPY6P	chrY
ENSG00000238106.1_RP11-402P6.7	5.2534720339735	-3.84025015456885	0.64831477008143	-5.92343462125119	3.15286110301761e-09	1.49499665330515e-06	RP11-402P6.7	ENSG00000238106.1	ENSG00000238106.1	RP11-402P6.7	chrX
ENSG00000238269.4_PAGE2B	168.061239329478	-3.73102855995357	0.689006293814339	-5.41508632569755	6.12591435811937e-08	2.25923721527442e-05	PAGE2B	ENSG00000238269.4	ENSG00000238269.4	PAGE2B	chrX
ENSG00000241343.5_RPL36A	1601.00255278713	-0.836726912853162	0.217738920849221	-3.84279902550162	0.000121639072896576	0.0151783613067035	RPL36A	ENSG00000241343.5	ENSG00000241343.5	RPL36A	chrX
ENSG00000242389.3_RBMY1E	6.10328845373167	5.55273856255021	1.29835187455129	4.27675938348319	1.89633576106116e-05	0.00302393059200425	RBMY1E	ENSG00000242389.3	ENSG00000242389.3	RBMY1E	chrY
ENSG00000242875.2_RBMY1B	9.09087116957378	6.68022076334928	1.51439104552929	4.41115970876233	1.02818443101925e-05	0.00176063394437772	RBMY1B	ENSG00000242875.2	ENSG00000242875.2	RBMY1B	chrY
ENSG00000243040.2_RBMY2FP	4.65211013834134	5.71343969705704	1.17432714225	4.86528795213754	1.14290287300807e-06	0.000287388122430938	RBMY2FP	ENSG00000243040.2	ENSG00000243040.2	RBMY2FP	chrY
ENSG00000243137.3_PSG4	2.95328243190125	-3.37447160345302	0.981204845189099	-3.43911021230504	0.00058362957844427	0.0499274045559851	PSG4	ENSG00000243137.3	ENSG00000243137.3	PSG4	chr19
ENSG00000243468.4_INGX	19.5550940545229	-1.14952697507448	0.32956518972217	-3.4880109032254	0.000486628234331942	0.0436544982539076	INGX	ENSG00000243468.4	ENSG00000243468.4	INGX	chrX
ENSG00000245975.2_RP11-30K9.6	30.290391395563	1.33725617330084	0.367402141734109	3.63976150761968	0.000272890673265867	0.0279561334167921	RP11-30K9.6	ENSG00000245975.2	ENSG00000245975.2	RP11-30K9.6	chr15
ENSG00000249532.2_MIR302B	1054.92007993791	-1.94813971447943	0.541897845119414	-3.59503129976488	0.000324352579046598	0.0318518071115819	MIR302B	ENSG00000249532.2	ENSG00000249532.2	MIR302B	chr4
ENSG00000253712.1_RP11-697M17.2	85.7595995430368	-1.39959402144487	0.366840723240745	-3.81526349932084	0.00013603769179032	0.0166005995070011	RP11-697M17.2	ENSG00000253712.1	ENSG00000253712.1	RP11-697M17.2	chr8
ENSG00000256615.1_RP11-59N23.3	6.18023943027438	-2.81071882536441	0.69114644345475	-4.06674859139087	4.76736262098048e-05	0.00694027632085894	RP11-59N23.3	ENSG00000256615.1	ENSG00000256615.1	RP11-59N23.3	chr12
ENSG00000261553.1_RP11-29G8.3	32.5374769825424	-1.85321031511866	0.45270936260213	-4.09359838388715	4.24729734866118e-05	0.00629358453556973	RP11-29G8.3	ENSG00000261553.1	ENSG00000261553.1	RP11-29G8.3	chr13
ENSG00000268153.1_AC005176.2	16.5309510311364	-3.66813314154599	0.977867638004674	-3.75115506330772	0.000176021791453861	0.0205141900814096	AC005176.2	ENSG00000268153.1	ENSG00000268153.1	AC005176.2	chr19
ENSG00000269293.2_ZSCAN16-AS1	8.06795419384285	-1.8202071172853	0.468322018838775	-3.88665713775019	0.000101634145022552	0.0130753509363897	ZSCAN16-AS1	ENSG00000269293.2	ENSG00000269293.2	ZSCAN16-AS1	chr6
ENSG00000271430.1_RP3-368A4.5	326.139119790821	-1.36771141186085	0.297737361268628	-4.59368419882939	4.3548826518742e-06	0.000850278029300051	RP3-368A4.5	ENSG00000271430.1	ENSG00000271430.1	RP3-368A4.5	chrX
